# Supplementary material for: Energetic Polymer Possessing Furazan, 1,2,3-Triazole, and Nitramine Subunits
Source: Int J Mol Sci. 2023 Jun 1;24(11):9645. doi: 10.3390/ijms24119645 (PMC10253361; doi:10.3390/ijms24119645)
Supplement: Supplementary file 1 [file ijms-24-09645-s001.zip]

Archive with 1 entries (1 files):
- ijms-2421375-supplementary.pdf
